# Supplementary material for: Breakdown or Personality Disorder? Psychiatric Characterization and Developmental Pathways Towards Young Adulthood in Adolescents with Pathological Personality Structure
Source: Brain Sci. 2024 Nov 1;14(11):1115. doi: 10.3390/brainsci14111115 (PMC11592012; doi:10.3390/brainsci14111115)
Supplement: Supplementary file 1 [file brainsci-14-01115-s001.zip]

Archive with 1 entries (1 files):
- brainsci-3255567-supplementary.pdf
